# Supplementary material for: Biomedical Potential of the Neglected Molluscivorous and Vermivorous Conus Species
Source: Mar Drugs. 2022 Jan 27;20(2):105. doi: 10.3390/md20020105 (PMC8878422; doi:10.3390/md20020105)
Supplement: Supplementary file 1 [file marinedrugs-20-00105-s001.zip]

Archive with 1 entries (1 files):
- marinedrugs-1527294-supplementary.pdf
